# Supplementary material for: Low Weight Polysaccharide of Hericium erinaceus Ameliorates Colitis via Inhibiting the NLRP3 Inflammasome Activation in Association with Gut Microbiota Modulation
Source: Nutrients. 2023 Feb 1;15(3):739. doi: 10.3390/nu15030739 (PMC9920828; doi:10.3390/nu15030739)
Supplement: Supplementary file 1 [file nutrients-15-00739-s001.zip]

Archive with 1 entries (1 files):
- nutrients-2082929-supplementary.pdf
